# Supplementary material for: Acute Oxidative Stress Can Paradoxically Suppress Human NRF2 Protein Synthesis by Inhibiting Global Protein Translation
Source: Antioxidants (Basel). 2023 Sep 7;12(9):1735. doi: 10.3390/antiox12091735 (PMC10525356; doi:10.3390/antiox12091735)
Supplement: Supplementary file 1 [file antioxidants-12-01735-s001.zip]

Archive with 1 entries (1 files):
- antioxidants-2518139-supplementary.pdf
